# Supplementary material for: Enantiocomplementary Bioreduction of 1-(Arylsulfanyl)propan-2-ones
Source: Molecules. 2024 Aug 15;29(16):3858. doi: 10.3390/molecules29163858 (PMC11357645; doi:10.3390/molecules29163858)
Supplement: Supplementary file 1 [file molecules-29-03858-s001.zip]

Archive with 1 entries (1 files):
- molecules-3093981-supplementary.pdf
